# Supplementary material for: Characterization of the late embryogenesis abundant (LEA) proteins family and their role in drought stress tolerance in upland cotton
Source: BMC Genet. 2018 Jan 15;19:6. doi: 10.1186/s12863-017-0596-1 (PMC5769447; doi:10.1186/s12863-017-0596-1)
Supplement: Supplementary file 7 — Data. Newick format for the phylogenetic tree. (NWK 19 kb) [file 12863_2017_596_MOESM7_ESM.nwk]

((((((((((((((((((CotAD_11876,Cotton_A_02295),(CotAD_24498,'Gorai.002G235800.1 IDGorai.002G235800.1-JGI 221 v2.1 PhytozomePACid:26793984')),(CotAD_17102,(Cotton_A_13470,(CotAD_31536,'Gorai.006G150100.1 IDGorai.006G150100.1-JGI 221 v2.1 PhytozomePACid:26833428')))),(Cotton_A_40363,(CotAD_76129,(CotAD_59405,'Gorai.009G397400.1 IDGorai.009G397400.1-JGI 221 v2.1 PhytozomePACid:26770077')))),((CotAD_41569,Cotton_A_29144),((CotAD_33321,'Gorai.007G365600.1 IDGorai.007G365600.1-JGI 221 v2.1 PhytozomePACid:26783777'),(CotAD_41571,Cotton_A_29142)))),(((CotAD_46873,'Gorai.001G124400.1 IDGorai.001G124400.1-JGI 221 v2.1 PhytozomePACid:26822170'),(CotAD_60617,Cotton_A_09615)),(((CotAD_12375,Cotton_A_13854),(CotAD_42408,'Gorai.009G083100.1 IDGorai.009G083100.1-JGI 221 v2.1 PhytozomePACid:26763398')),((CotAD_36328,Cotton_A_30262),(CotAD_64346,'Gorai.006G114500.1 IDGorai.006G114500.1-JGI 221 v2.1 PhytozomePACid:26834228'))))),(((CotAD_02652,'Gorai.007G017200.1 IDGorai.007G017200.1-JGI 221 v2.1 PhytozomePACid:26781804'),(CotAD_14147,Cotton_A_02370)),((CotAD_66538,Cotton_A_33548),('Gorai.004G125400.1 IDGorai.004G125400.1-JGI 221 v2.1 PhytozomePACid:26772961',(CotAD_50359,CotAD_74713))))),(((CotAD_32847,Cotton_A_15653),(CotAD_39064,'Gorai.007G113100.1 IDGorai.007G113100.1-JGI 221 v2.1 PhytozomePACid:26785782')),(Cotton_A_26416,('Gorai.008G131300.1 IDGorai.008G131300.1-JGI 221 v2.1 PhytozomePACid:26818207',(CotAD_46270,CotAD_67823))))),((((((CotAD_11878,Cotton_A_02296),CotAD_11879),(CotAD_24499,'Gorai.002G235900.1 IDGorai.002G235900.1-JGI 221 v2.1 PhytozomePACid:26793605')),((CotAD_17101,Cotton_A_13469),(CotAD_31535,'Gorai.006G150200.1 IDGorai.006G150200.1-JGI 221 v2.1 PhytozomePACid:26829425'))),(((CotAD_30219,'Gorai.006G104100.1 IDGorai.006G104100.1-JGI 221 v2.1 PhytozomePACid:26829001'),Cotton_A_32495),(CotAD_18546,('Gorai.009G089500.1 IDGorai.009G089500.1-JGI 221 v2.1 PhytozomePACid:26765405',(CotAD_37776,Cotton_A_13915))))),(((((CotAD_01700,'Gorai.009G105300.1 IDGorai.009G105300.1-JGI 221 v2.1 PhytozomePACid:26765391'),(CotAD_09578,Cotton_A_07036)),('Gorai.003G140400.1 IDGorai.003G140400.1-JGI 221 v2.1 PhytozomePACid:26798919',Cotton_A_02196)),('Gorai.003G024300.1 IDGorai.003G024300.1-JGI 221 v2.1 PhytozomePACid:26800696',((CotAD_28872,Cotton_A_17986),(CotAD_44941,'Gorai.005G203000.1 IDGorai.005G203000.1-JGI 221 v2.1 PhytozomePACid:26806546')))),(((CotAD_31140,Cotton_A_15998),'Gorai.012G027300.1 IDGorai.012G027300.1-JGI 221 v2.1 PhytozomePACid:26826196'),((((CotAD_20020,Cotton_A_01845),CotAD_13584),'Gorai.006G130400.1 IDGorai.006G130400.1-JGI 221 v2.1 PhytozomePACid:26834904'),('Gorai.009G289100.1 IDGorai.009G289100.1-JGI 221 v2.1 PhytozomePACid:26762772',(CotAD_16731,(CotAD_34798,Cotton_A_04000)))))))),((((((CotAD_17062,'Gorai.007G105400.1 IDGorai.007G105400.1-JGI 221 v2.1 PhytozomePACid:26783069'),CotAD_21731),Cotton_A_14370),'Gorai.008G123300.1 IDGorai.008G123300.1-JGI 221 v2.1 PhytozomePACid:26816251'),(CotAD_01321,'Gorai.004G153000.1 IDGorai.004G153000.1-JGI 221 v2.1 PhytozomePACid:26775828')),(((((CotAD_00275,'Gorai.009G044700.1 IDGorai.009G044700.1-JGI 221 v2.1 PhytozomePACid:26765093'),(CotAD_39719,Cotton_A_14009)),(Cotton_A_05625,(CotAD_18729,(CotAD_10376,'Gorai.001G022000.1 IDGorai.001G022000.1-JGI 221 v2.1 PhytozomePACid:26823159')))),'Gorai.004G287000.1 IDGorai.004G287000.1-JGI 221 v2.1 PhytozomePACid:26772731'),(((CotAD_41714,'Gorai.010G232300.1 IDGorai.010G232300.1-JGI 221 v2.1 PhytozomePACid:26761473'),Cotton_A_05226),((((CotAD_09685,'Gorai.009G141800.1 IDGorai.009G141800.1-JGI 221 v2.1 PhytozomePACid:26768135'),CotAD_53981),Cotton_A_05444),((CotAD_21924,'Gorai.011G064400.1 IDGorai.011G064400.1-JGI 221 v2.1 PhytozomePACid:26808680'),(CotAD_64657,Cotton_A_18919))))))),(Cotton_A_40499,(CotAD_11658,'Gorai.008G104500.1 IDGorai.008G104500.1-JGI 221 v2.1 PhytozomePACid:26815266'))),((((CotAD_13827,'Gorai.012G173400.1 IDGorai.012G173400.1-JGI 221 v2.1 PhytozomePACid:26827748'),Cotton_A_18645),(Cotton_A_07451,(CotAD_47454,'Gorai.009G452500.1 IDGorai.009G452500.1-JGI 221 v2.1 PhytozomePACid:26770998'))),(((CotAD_31869,Cotton_A_13573),(CotAD_65119,'Gorai.008G218500.1 IDGorai.008G218500.1-JGI 221 v2.1 PhytozomePACid:26817178')),((CotAD_01033,'Gorai.004G176700.1 IDGorai.004G176700.1-JGI 221 v2.1 PhytozomePACid:26777456'),('Gorai.009G305100.1 IDGorai.009G305100.1-JGI 221 v2.1 PhytozomePACid:26762325',(CotAD_46550,(CotAD_08181,Cotton_A_27543))))))),(((((CotAD_31782,'Gorai.005G246100.1 IDGorai.005G246100.1-JGI 221 v2.1 PhytozomePACid:26802092'),Cotton_A_00718),CotAD_08350),(CotAD_64347,'Gorai.006G114600.1 IDGorai.006G114600.1-JGI 221 v2.1 PhytozomePACid:26830626')),(((CotAD_17103,Cotton_A_13471),(CotAD_31537,'Gorai.006G150000.1 IDGorai.006G150000.1-JGI 221 v2.1 PhytozomePACid:26830335')),(((CotAD_19375,'Gorai.011G109200.1 IDGorai.011G109200.1-JGI 221 v2.1 PhytozomePACid:26807921'),Cotton_A_06435),((CotAD_03784,'Gorai.007G048400.1 IDGorai.007G048400.1-JGI 221 v2.1 PhytozomePACid:26778008'),(CotAD_11875,('Gorai.002G235700.1 IDGorai.002G235700.1-JGI 221 v2.1 PhytozomePACid:26792388',(CotAD_24497,Cotton_A_02294)))))))),(((((((CotAD_00808,Cotton_A_20816),'Gorai.011G017200.1 IDGorai.011G017200.1-JGI 221 v2.1 PhytozomePACid:26806990'),(CotAD_05725,'Gorai.010G253200.1 IDGorai.010G253200.1-JGI 221 v2.1 PhytozomePACid:26759231')),(Cotton_A_30890,(CotAD_35513,'Gorai.010G176500.1 IDGorai.010G176500.1-JGI 221 v2.1 PhytozomePACid:26756622'))),(CotAD_05724,'Gorai.010G253300.1 IDGorai.010G253300.1-JGI 221 v2.1 PhytozomePACid:26760706')),(CotAD_19213,Cotton_A_16975)),((((CotAD_47322,Cotton_A_17913),CotAD_06037),(CotAD_07087,CotAD_42599)),(((CotAD_00799,Cotton_A_20812),(CotAD_33143,'Gorai.011G017500.1 IDGorai.011G017500.1-JGI 221 v2.1 PhytozomePACid:26811071')),(((CotAD_33144,'Gorai.011G017400.1 IDGorai.011G017400.1-JGI 221 v2.1 PhytozomePACid:26807968'),Cotton_A_20813),((CotAD_19214,Cotton_A_30889),(CotAD_35514,'Gorai.010G176400.1 IDGorai.010G176400.1-JGI 221 v2.1 PhytozomePACid:26761486'))))))),(((((CotAD_60279,Cotton_A_00259),'Gorai.002G001400.1 IDGorai.002G001400.1-JGI 221 v2.1 PhytozomePACid:26792032'),CotAD_08837),(Cotton_A_00578,(CotAD_03037,'Gorai.005G260000.1 IDGorai.005G260000.1-JGI 221 v2.1 PhytozomePACid:26802865'))),((((((CotAD_01385,'Gorai.009G133600.1 IDGorai.009G133600.1-JGI 221 v2.1 PhytozomePACid:26770806'),(CotAD_55224,Cotton_A_05361)),((CotAD_27143,'Gorai.010G229100.1 IDGorai.010G229100.1-JGI 221 v2.1 PhytozomePACid:26761207'),(CotAD_49818,Cotton_A_05199))),(((CotAD_29279,'Gorai.001G004800.1 IDGorai.001G004800.1-JGI 221 v2.1 PhytozomePACid:26821290'),CotAD_26038),(CotAD_23824,(CotAD_17649,('Gorai.010G069900.1 IDGorai.010G069900.1-JGI 221 v2.1 PhytozomePACid:26757261',Cotton_A_20460))))),(((CotAD_26668,'Gorai.004G010300.1 IDGorai.004G010300.1-JGI 221 v2.1 PhytozomePACid:26777679'),CotAD_19107),((CotAD_46888,'Gorai.001G122700.1 IDGorai.001G122700.1-JGI 221 v2.1 PhytozomePACid:26824343'),(CotAD_61391,Cotton_A_09596)))),(((((((CotAD_18210,Cotton_A_27282),(CotAD_23646,'Gorai.006G197900.1 IDGorai.006G197900.1-JGI 221 v2.1 PhytozomePACid:26833303')),('Gorai.006G199800.1 IDGorai.006G199800.1-JGI 221 v2.1 PhytozomePACid:26832917',(CotAD_18233,Cotton_A_27300))),('Gorai.008G273100.1 IDGorai.008G273100.1-JGI 221 v2.1 PhytozomePACid:26817986',(CotAD_66551,Cotton_A_17772))),((CotAD_35091,'Gorai.007G212300.1 IDGorai.007G212300.1-JGI 221 v2.1 PhytozomePACid:26779432'),(CotAD_60435,Cotton_A_24371))),(((CotAD_19078,Cotton_A_23172),CotAD_66774),(((CotAD_56696,'Gorai.003G085000.1 IDGorai.003G085000.1-JGI 221 v2.1 PhytozomePACid:26799809'),(CotAD_69738,Cotton_A_38535)),((CotAD_56699,'Gorai.003G084900.1 IDGorai.003G084900.1-JGI 221 v2.1 PhytozomePACid:26800982'),(CotAD_69737,Cotton_A_38534))))),(((((CotAD_27453,CotAD_68063),Cotton_A_35039),'Gorai.003G078700.1 IDGorai.003G078700.1-JGI 221 v2.1 PhytozomePACid:26797243'),(CotAD_32487,('Gorai.008G255500.1 IDGorai.008G255500.1-JGI 221 v2.1 PhytozomePACid:26815113',Cotton_A_13240))),(((((CotAD_01298,'Gorai.004G155000.1 IDGorai.004G155000.1-JGI 221 v2.1 PhytozomePACid:26776993'),(CotAD_64120,Cotton_A_22932)),((CotAD_17045,Cotton_A_14354),(CotAD_64004,'Gorai.007G103800.1 IDGorai.007G103800.1-JGI 221 v2.1 PhytozomePACid:26780225'))),(((CotAD_61173,Cotton_A_31127),'Gorai.004G137100.1 IDGorai.004G137100.1-JGI 221 v2.1 PhytozomePACid:26772306'),(Cotton_A_23173,(CotAD_66775,'Gorai.008G250700.1 IDGorai.008G250700.1-JGI 221 v2.1 PhytozomePACid:26816879')))),(((((CotAD_48976,Cotton_A_29779),'Gorai.005G124900.1 IDGorai.005G124900.1-JGI 221 v2.1 PhytozomePACid:26804818'),CotAD_71431),(CotAD_68189,(CotAD_53438,'Gorai.010G137000.1 IDGorai.010G137000.1-JGI 221 v2.1 PhytozomePACid:26757303'))),(((CotAD_13115,'Gorai.008G172500.1 IDGorai.008G172500.1-JGI 221 v2.1 PhytozomePACid:26814685'),(CotAD_72458,Cotton_A_31059)),((CotAD_20308,'Gorai.006G083600.1 IDGorai.006G083600.1-JGI 221 v2.1 PhytozomePACid:26829945'),(CotAD_70003,Cotton_A_17625)))))))))),('Gorai.004G165400.1 IDGorai.004G165400.1-JGI 221 v2.1 PhytozomePACid:26775937',(((((CotAD_40324,'Gorai.002G202400.1 IDGorai.002G202400.1-JGI 221 v2.1 PhytozomePACid:26794364'),CotAD_44357),Cotton_A_21768),((CotAD_15892,'Gorai.012G157600.1 IDGorai.012G157600.1-JGI 221 v2.1 PhytozomePACid:26826297'),(CotAD_19205,Cotton_A_08865))),((((CotAD_00465,'Gorai.009G025600.1 IDGorai.009G025600.1-JGI 221 v2.1 PhytozomePACid:26768866'),(CotAD_51205,Cotton_A_11165)),(Cotton_A_14175,(CotAD_43605,(CotAD_48469,'Gorai.011G074600.1 IDGorai.011G074600.1-JGI 221 v2.1 PhytozomePACid:26807731')))),((((CotAD_31936,Cotton_A_31083),(CotAD_41925,'Gorai.008G077100.1 IDGorai.008G077100.1-JGI 221 v2.1 PhytozomePACid:26815928')),((CotAD_35069,'Gorai.007G214000.1 IDGorai.007G214000.1-JGI 221 v2.1 PhytozomePACid:26782464'),(CotAD_62996,Cotton_A_24356))),(((CotAD_63174,'Gorai.010G020900.1 IDGorai.010G020900.1-JGI 221 v2.1 PhytozomePACid:26760807'),(CotAD_65370,Cotton_A_14897)),((((CotAD_73966,Cotton_A_14478),'Gorai.005G101900.1 IDGorai.005G101900.1-JGI 221 v2.1 PhytozomePACid:26802242'),CotAD_37888),((CotAD_03649,Cotton_A_08663),(CotAD_31344,'Gorai.009G213300.1 IDGorai.009G213300.1-JGI 221 v2.1 PhytozomePACid:26765028'))))))))),(Cotton_A_17100,((((CotAD_09732,'Gorai.009G147200.1 IDGorai.009G147200.1-JGI 221 v2.1 PhytozomePACid:26761793'),Cotton_A_18952),CotAD_26981),((CotAD_11398,'Gorai.006G215000.1 IDGorai.006G215000.1-JGI 221 v2.1 PhytozomePACid:26833013'),(Cotton_A_16587,Cotton_A_16972))))),((((((((((((CotAD_72913,'Gorai.002G268600.1 IDGorai.002G268600.1-JGI 221 v2.1 PhytozomePACid:26796980'),CotAD_51667),Cotton_A_00273),Cotton_A_22723),Cotton_A_33742),PtaeLEA2-1),AT2G44060.1_Late_embryogenesis_abundant_protein),(CotAD_70190,(CotAD_70192,Cotton_A_33625))),(AT2G46140.1_Late_embryogenesis_abundant_protein,(AT1G01470.1_Late_embryogenesis_abundant_protein,(Cotton_A_22933,((CotAD_17044,'Gorai.007G103700.1 IDGorai.007G103700.1-JGI 221 v2.1 PhytozomePACid:26782466'),((CotAD_29610,'Gorai.001G157400.1 IDGorai.001G157400.1-JGI 221 v2.1 PhytozomePACid:26820599'),(CotAD_56356,Cotton_A_32704))))))),PtaeLEA4-8),('Gorai.013G180700.1 IDGorai.013G180700.1-JGI 221 v2.1 PhytozomePACid:26787872','AT3G53770.1 (LEA3)')),((((((((((((CotAD_38978,Cotton_A_29659),(CotAD_40972,'Gorai.002G119600.1 IDGorai.002G119600.1-JGI 221 v2.1 PhytozomePACid:26792986')),((CotAD_54337,Cotton_A_29692),(CotAD_58358,'Gorai.009G189500.1 IDGorai.009G189500.1-JGI 221 v2.1 PhytozomePACid:26767287'))),(Cotton_A_32445,(CotAD_27789,'Gorai.008G038700.1 IDGorai.008G038700.1-JGI 221 v2.1 PhytozomePACid:26813114'))),(AT1G76180.1_Dehydrin_family_protein,(AT1G20440.1_cold-regulated_47,AT1G20450.1_Dehydrin_family_protein))),AT4G38410.1_Dehydrin_family_protein),(PtaeLEA6-1,((AT3G50980.1_dehydrin_xero_1,AT5G66400.1_|_Dehydrin_family_protein),((CotAD_25271,'Gorai.007G199900.1 IDGorai.007G199900.1-JGI 221 v2.1 PhytozomePACid:26779833'),(CotAD_48769,Cotton_A_14676))))),((AT2G21490.1_dehydrin_LEA,AT4G39130.1_Dehydrin_family_protein),(((CotAD_08352,Cotton_A_00720),(CotAD_31780,'Gorai.005G245900.1 IDGorai.005G245900.1-JGI 221 v2.1 PhytozomePACid:26802716')),(('Gorai.008G030800.1 IDGorai.008G030800.1-JGI 221 v2.1 PhytozomePACid:26815775',Cotton_A_27208),((CotAD_15928,'Gorai.012G154800.1 IDGorai.012G154800.1-JGI 221 v2.1 PhytozomePACid:26825603'),(CotAD_19173,Cotton_A_08895)))))),('Gorai.003G081100.1 IDGorai.003G081100.1-JGI 221 v2.1 PhytozomePACid:26799491',(AT1G54410.1_dehydrin_family_protein,(CotAD_04417,(CotAD_64203,Cotton_A_34343))))),AT3G50970.1_dehydrin_family_protein),((CotAD_16331,'Gorai.013G238300.1 IDGorai.013G238300.1-JGI 221 v2.1 PhytozomePACid:26789491'),(PtaeLEA4-6,'AT3G17520.1 Late embryogenesis abundant protein (LEA)'))),(((((((((((((CotAD_23118,'Gorai.009G410100.1 IDGorai.009G410100.1-JGI 221 v2.1 PhytozomePACid:26763106'),(CotAD_74061,Cotton_A_38117)),((CotAD_02872,'Gorai.006G159500.1 IDGorai.006G159500.1-JGI 221 v2.1 PhytozomePACid:26832603'),(CotAD_62659,Cotton_A_21642))),(AT2G36640.1_embryonic_cell_protein,AT3G53040.1_late_embryogenesis_abundant_protein)),(PtaeLEA4-5,(PtaeLEA4-3,(PtaeLEA4-2,PtaeLEA4-12)))),(AT2G18340.1_late_embryogenesis_abundant_domain-containing_protein,'AT4G36600.1 Late embryogenesis abundant (LEA)')),((CotAD_05963,'Gorai.005G072700.1 IDGorai.005G072700.1-JGI 221 v2.1 PhytozomePACid:26801662'),(CotAD_36583,Cotton_A_08773))),(PtaeLEA4-14,(PtaeLEA4-4,PtaeLEA4-13))),((((PtaeLEA4-9,PtaeLEA4-11),(PtaeLEA4-15,PtaeLEA4-16)),PtaeLEA4-1),(('AT3G02480.1 Late embryogenesis abundant protein (LEA)','AT4G13560.1 Late embryogenesis abundant protein (LEA)'),(('AT1G52690.1 Late embryogenesis abundant protein (LEA) family protein','AT3G15670.1 Late embryogenesis abundant protein (LEA)'),(Cotton_A_25195,(CotAD_22539,'Gorai.006G100900.1 IDGorai.006G100900.1-JGI 221 v2.1 PhytozomePACid:26833052')))))),(AT2G42560.1_late_embryogenesis_abundant_domain-containing_protein,((((((CotAD_16594,CotAD_16595),(Cotton_A_13121,Cotton_A_23849)),(CotAD_36446,'Gorai.004G186200.1 IDGorai.004G186200.1-JGI 221 v2.1 PhytozomePACid:26773846')),(AT1G32560.1_Late_embryogenesis_abundant_protein_group_1_protein,AT2G35300.1_Late_embryogenesis_abundant_protein_group_1)),(PtaeLEA1-1,PtaeLEA1-2)),((((CotAD_20491,Cotton_A_07766),CotAD_17186),'Gorai.006G142500.1 IDGorai.006G142500.1-JGI 221 v2.1 PhytozomePACid:26829982'),(((CotAD_28249,Cotton_A_22891),(CotAD_53264,'Gorai.002G224600.1 IDGorai.002G224600.1-JGI 221 v2.1 PhytozomePACid:26792604')),(AT5G06760.1_Late_Embryogenesis_Abundant_4-5,((CotAD_28252,Cotton_A_22889),(CotAD_53263,'Gorai.002G224800.1 IDGorai.002G224800.1-JGI 221 v2.1 PhytozomePACid:26793259')))))))),(((Cotton_A_37779,AT1G72100.1_late_embryogenesis_abundant_domain-containing_protein),'AT4G13230.1 Late embryogenesis abundant protein (LEA)'),(((((CotAD_09405,Cotton_A_26339),CotAD_13989),'Gorai.013G180400.1 IDGorai.013G180400.1-JGI 221 v2.1 PhytozomePACid:26787644'),CotAD_09404),(('AT4G21020.1 Late embryogenesis abundant protein (LEA)','AT5G44310.2 (LEA) family protein'),((PtaeLEA4-7,PtaeLEA4-10),((CotAD_00667,Cotton_A_03913),(CotAD_62314,'Gorai.011G029100.1 IDGorai.011G029100.1-JGI 221 v2.1 PhytozomePACid:26809286'))))))),(((((AT2G03740.1_late_embryogenesis_abundant_domain-containing_protein,'AT2G03850.1 Late embryogenesis abundant protein (LEA)'),(AT2G42530.1_cold_regulated_15,AT2G42540.2_cold-regulated_15)),('Gorai.007G069500.1 IDGorai.007G069500.1-JGI 221 v2.1 PhytozomePACid:26785139',(CotAD_10044,Cotton_A_09473))),Cotton_A_03591),(((((CotAD_50983,'Gorai.008G018100.1 IDGorai.008G018100.1-JGI 221 v2.1 PhytozomePACid:26818919'),Cotton_A_15825),CotAD_35021),('Gorai.009G227400.1 IDGorai.009G227400.1-JGI 221 v2.1 PhytozomePACid:26765958',(CotAD_07516,Cotton_A_19499))),(((CotAD_22357,Cotton_A_10137),(CotAD_43455,'Gorai.011G292400.1 IDGorai.011G292400.1-JGI 221 v2.1 PhytozomePACid:26807107')),((((PtaeLEA5-2,PtaeLEA5-3),AT3G51810.1_|_ATEM1_GEA1_AT3_EM1),AT2G40170.1_Stress_induced_protein),(PtaeLEA5-1,(((CotAD_03264,'Gorai.006G183600.1 IDGorai.006G183600.1-JGI 221 v2.1 PhytozomePACid:26834867'),(CotAD_45324,Cotton_A_22336)),(Cotton_A_13836,(CotAD_57587,(CotAD_56728,'Gorai.010G196300.1 IDGorai.010G196300.1-JGI 221 v2.1 PhytozomePACid:26759631')))))))))),((((((((('Gorai.013G049200.1 IDGorai.013G049200.1-JGI 221 v2.1 PhytozomePACid:26788143',Cotton_A_20970),CotAD_33003),('Gorai.002G009800.1 IDGorai.002G009800.1-JGI 221 v2.1 PhytozomePACid:26796122',(CotAD_31255,Cotton_A_00167))),('Gorai.009G122800.1 IDGorai.009G122800.1-JGI 221 v2.1 PhytozomePACid:26765445',(CotAD_01504,Cotton_A_17097))),((CotAD_31860,Cotton_A_13581),(CotAD_66245,'Gorai.008G217800.1 IDGorai.008G217800.1-JGI 221 v2.1 PhytozomePACid:26817259'))),Cotton_A_17124),((CotAD_52203,Cotton_A_06709),((CotAD_13947,'Gorai.013G177000.1 IDGorai.013G177000.1-JGI 221 v2.1 PhytozomePACid:26789641'),((CotAD_31906,Cotton_A_37658),(CotAD_24019,'Gorai.003G051000.1 IDGorai.003G051000.1-JGI 221 v2.1 PhytozomePACid:26797505'))))),(CotAD_07367,('Gorai.008G080300.1 IDGorai.008G080300.1-JGI 221 v2.1 PhytozomePACid:26818616',Cotton_A_30494))),(((((((((((CotAD_11594,'Gorai.005G043200.1 IDGorai.005G043200.1-JGI 221 v2.1 PhytozomePACid:26805130'),(CotAD_67721,Cotton_A_08334)),(AT3G22490.1_Seed_maturation_protein,AT3G22500.1_Seed_maturation_protein)),('Gorai.004G078600.1 IDGorai.004G078600.1-JGI 221 v2.1 PhytozomePACid:26774479',('Gorai.007G138000.1 IDGorai.007G138000.1-JGI 221 v2.1 PhytozomePACid:26782013',(CotAD_12682,Cotton_A_08213)))),((((CotAD_48050,Cotton_A_32086),'Gorai.013G122200.1 IDGorai.013G122200.1-JGI 221 v2.1 PhytozomePACid:26787573'),CotAD_32645),(AT5G27980.1_Seed_maturation_protein,((CotAD_34476,Cotton_A_37557),(CotAD_53045,'Gorai.007G344600.1 IDGorai.007G344600.1-JGI 221 v2.1 PhytozomePACid:26778635'))))),(AT1G03120.1_responsive_to_abscisic_acid_28,(Cotton_A_08212,(CotAD_12681,'Gorai.007G138100.1 IDGorai.007G138100.1-JGI 221 v2.1 PhytozomePACid:26782977')))),((CotAD_66708,'Gorai.004G078500.1 IDGorai.004G078500.1-JGI 221 v2.1 PhytozomePACid:26774660'),(Cotton_A_08211,(CotAD_12680,'Gorai.007G138200.1 IDGorai.007G138200.1-JGI 221 v2.1 PhytozomePACid:26778890')))),(AT5G53260.1_Seed_maturation_protein,AT5G53270.1_|_Seed_maturation_protein)),(CotAD_10502,('Gorai.001G043900.1 IDGorai.001G043900.1-JGI 221 v2.1 PhytozomePACid:26819372',Cotton_A_03532))),(CotAD_48336,((CotAD_75267,Cotton_A_40365),(CotAD_70948,'Gorai.013G088300.1 IDGorai.013G088300.1-JGI 221 v2.1 PhytozomePACid:26788974')))),((((AT2G41260.2_late_embryogenesis_abundant_protein,AT2G41280.1_late_embryogenesis_abundant_protein),'Gorai.013G026800.1 IDGorai.013G026800.1-JGI 221 v2.1 PhytozomePACid:26787583'),(CotAD_47749,PtaeLEA1-3)),(((((((CotAD_19623,Cotton_A_36346),(CotAD_36999,'Gorai.007G221000.1 IDGorai.007G221000.1-JGI 221 v2.1 PhytozomePACid:26778426')),(AT2G33690.1_Late_embryogenesis_abundant_protein_group_6,(Cotton_A_16974,(CotAD_13789,'Gorai.012G169600.1 IDGorai.012G169600.1-JGI 221 v2.1 PhytozomePACid:26828643')))),(AT2G23110.1_Late_embryogenesis_abundant_protein_group_6,AT2G23120.1_Late_embryogenesis_abundant_protein_group_6)),(CotAD_75537,(CotAD_65889,'Gorai.003G086300.1 IDGorai.003G086300.1-JGI 221 v2.1 PhytozomePACid:26799512'))),'Gorai.009G165000.1 IDGorai.009G165000.1-JGI 221 v2.1 PhytozomePACid:26768368'),(((((CotAD_45390,'Gorai.010G173500.1 IDGorai.010G173500.1-JGI 221 v2.1 PhytozomePACid:26758356'),Cotton_A_28064),(PtaeLEA3-4,(PtaeLEA3-5,PtaeLEA3-6))),(PtaeLEA3-2,(PtaeLEA3-1,PtaeLEA3-3))),((((CotAD_48753,Cotton_A_18813),(CotAD_47495,'Gorai.011G191500.1 IDGorai.011G191500.1-JGI 221 v2.1 PhytozomePACid:26807501')),AT4G15910.1_drought-induced_21),(('AT1G02820.1 Late embryogenesis abundant 3 (LEA3)',AT4G02380.1_SAG21_AtLEA5),(((CotAD_39233,Cotton_A_22518),(CotAD_57519,'Gorai.004G142600.1 IDGorai.004G142600.1-JGI 221 v2.1 PhytozomePACid:26777664')),((((CotAD_21416,'Gorai.004G052200.1 IDGorai.004G052200.1-JGI 221 v2.1 PhytozomePACid:26775098'),CotAD_48069),Cotton_A_28537),(((CotAD_22633,'Gorai.004G090800.1 IDGorai.004G090800.1-JGI 221 v2.1 PhytozomePACid:26777110'),(CotAD_04558,Cotton_A_13978)),((CotAD_22634,'Gorai.004G090700.1 IDGorai.004G090700.1-JGI 221 v2.1 PhytozomePACid:26773060'),(CotAD_04559,Cotton_A_13977))))))))))))))));
